# Supplementary material for: Comparing Venous vs. Capillary Blood Collection Methods for Proteomic Measurement in Peripheral Blood
Source: Proteomics Clin Appl. 2025 Apr 18;19(4):e70007. doi: 10.1002/prca.70007 (PMC12278044; doi:10.1002/prca.70007)
Supplement: Supplementary file 2 — Supporting information [file PRCA-19-e70007-s001.xlsx]

## Sheet: Table 1
Variable	Metric	Value
Total participants	N	22
Families	N	11
Zygosity: Dizygotic	N	14
Zygosity: Monozygotic	N	8
Sex: Female	N	17
Sex: Male	N	5
Age (years)	Median	72
	IQR	52 - 75
	Range	24 - 75

## Sheet: Table 2
	Assay	UniProt ID	Protein name	Correlation between Venous and Capillary samples	Morbidity & mortality predictors
0	ENPP5	Q9UJA9	Ectonucleotide pyrophosphatase/phosphodiesterase family member 5	0.997742	Identified in You et al.
1	EPCAM	P16422	Epithelial cell adhesion molecule	0.997644	Identified in no study
2	CST7	O76096	Cystatin-F	0.99683	Identified in no study
3	ENPP7	Q6UWV6	Ectonucleotide pyrophosphatase/phosphodiesterase family member 7	0.996721	Identified in no study
4	PNLIPRP2	P54317	Pancreatic lipase-related protein 2	0.994762	Identified in no study
5	TREM2	Q9NZC2	Triggering receptor expressed on myeloid cells 2	0.991388	Identified in no study
6	TFF2	Q03403	Trefoil factor 2	0.989464	Identified in no study
7	FGF19	O95750	Fibroblast growth factor 19	0.987643	Identified in no study
8	SMPDL3A	Q92484	Acid sphingomyelinase-like phosphodiesterase 3a	0.986347	Identified in no study
9	KLRD1	Q13241	Natural killer cells antigen CD94	0.985692	Identified in no study
10	EPHA1	P21709	Ephrin type-A receptor 1	0.984599	Identified in no study
11	CCL24	O00175	C-C motif chemokine 24	0.983996	Identified in no study
12	CLSTN2	Q9H4D0	Calsyntenin-2	0.983978	Identified in no study
13	CCL25	O15444	C-C motif chemokine 25	0.983196	Identified in no study
14	FCRL6	Q6DN72	Fc receptor-like protein 6	0.982003	Identified in no study
15	CXCL1	P09341	Growth-regulated alpha protein	0.981706	Identified in no study
16	AGER	Q15109	Advanced glycosylation end product-specific receptor	0.9816	Identified in Carrasco et al.
17	CCL17	Q92583	C-C motif chemokine 17	0.981208	Identified in no study
18	CTRC	Q99895	Chymotrypsin-C	0.980491	Identified in no study
19	REG4	Q9BYZ8	Regenerating islet-derived protein 4	0.980361	Identified in no study
20	IL18R1	Q13478	Interleukin-18 receptor 1	0.979994	Identified in no study
21	NFASC	O94856	Neurofascin	0.979927	Identified in Carrasco et al.
22	FST	P19883	Follistatin	0.979351	Identified in no study
23	SIGLEC1	Q9BZZ2	Sialoadhesin	0.979248	Identified in no study
24	LAMP3	Q9UQV4	Lysosome-associated membrane glycoprotein 3	0.978776	Identified in Gadd et al.
25	LAIR1	Q6GTX8	Leukocyte-associated immunoglobulin-like receptor 1	0.977654	Identified in Gadd et al.
26	MERTK	Q12866	Tyrosine-protein kinase Mer	0.977514	Identified in no study
27	MEGF10	Q96KG7	Multiple epidermal growth factor-like domains protein 10	0.976968	Identified in no study
28	CXCL9	Q07325	C-X-C motif chemokine 9	0.976264	Identified in Gadd et al.
29	CCL20	P78556	C-C motif chemokine 20	0.976178	Identified in no study
30	CLEC7A	Q9BXN2	C-type lectin domain family 7 member A	0.976171	Identified in no study
31	LGALS4	P56470	Galectin-4	0.97581	Identified in no study
32	IL12B	P29460	Interleukin-12 subunit beta	0.974902	Identified in no study
33	CLEC4C	Q8WTT0	C-type lectin domain family 4 member C	0.974875	Identified in no study
34	SCGB1A1	P11684	Uteroglobin	0.974559	Identified in no study
35	IL17RB	Q9NRM6	Interleukin-17 receptor B	0.974421	Identified in no study
36	ANGPTL4	Q9BY76	Angiopoietin-related protein 4	0.974134	Identified in no study
37	CCL4	P13236	C-C motif chemokine 4	0.973565	Identified in no study
38	ANGPT1	Q15389	Angiopoietin-1	0.972876	Identified in no study
40	CXCL3	P19876	C-X-C motif chemokine 3	0.972773	Identified in no study
41	CD79B	P40259	B-cell antigen receptor complex-associated protein beta chain	0.972465	Identified in no study
42	IL17C	Q9P0M4	Interleukin-17C	0.972428	Identified in no study
43	TPP1	O14773	Tripeptidyl-peptidase 1	0.971892	Identified in no study
44	CD22	P20273	B-cell receptor CD22	0.970719	Identified in no study
46	CHRDL1	Q9BU40	Chordin-like protein 1	0.969436	Identified in no study
47	FABP1	P07148	Fatty acid-binding protein, liver	0.967577	Identified in no study
48	ROBO1	Q9Y6N7	Roundabout homolog 1	0.967417	Identified in no study
49	FASLG	P48023	Tumor necrosis factor ligand superfamily member 6	0.967262	Identified in no study
50	MICB_MICA	Q29980_Q29983	MHC class I polypeptide-related sequence A_MHC class I polypeptide-related sequence B	0.966937	Identified in no study
51	CD160	O95971	CD160 antigen	0.966212	Identified in no study
52	MZB1	Q8WU39	Marginal zone B- and B1-cell-specific protein	0.964685	Identified in Gadd et al.
53	CEACAM21	Q3KPI0	Carcinoembryonic antigen-related cell adhesion molecule 21	0.96362	Identified in no study
54	MMP1	P03956	Interstitial collagenase	0.963226	Identified in no study
55	FLT3LG	P49771	Fms-related tyrosine kinase 3 ligand	0.963055	Identified in no study
56	TNFRSF11B	O00300	Tumor necrosis factor receptor superfamily member 11B	0.961228	Identified in no study
57	LGMN	Q99538	Legumain	0.960865	Identified in no study
58	CCL21	O00585	C-C motif chemokine 21	0.960119	Identified in no study
59	CCL11	P51671	Eotaxin	0.958292	Identified in no study
60	TNFRSF13B	O14836	Tumor necrosis factor receptor superfamily member 13B	0.957816	Identified in Carrasco et al.
61	FCRL2	Q96LA5	Fc receptor-like protein 2	0.957012	Identified in Carrasco et al.
62	CLEC4A	Q9UMR7	C-type lectin domain family 4 member A	0.95652	Identified in Carrasco et al.
63	CSF1	P09603	Macrophage colony-stimulating factor 1	0.956427	Identified in Gadd et al.
64	TNFRSF4	P43489	Tumor necrosis factor receptor superfamily member 4	0.955633	Identified in Gadd et al.
65	AMN	Q9BXJ7	Protein amnionless	0.955547	Identified in no study
66	CRHBP	P24387	Corticotropin-releasing factor-binding protein	0.955089	Identified in no study
67	ISM1	B1AKI9	Isthmin-1	0.954814	Identified in no study
68	LILRB4	Q8NHJ6	Leukocyte immunoglobulin-like receptor subfamily B member 4	0.954113	Identified in Gadd et al.
69	TPT1	P13693	Translationally-controlled tumor protein	0.953644	Identified in no study
70	ICAM4	Q14773	Intercellular adhesion molecule 4	0.952625	Identified in no study
71	TIMP3	P35625	Metalloproteinase inhibitor 3	0.952611	Identified in no study
72	NELL2	Q99435	Protein kinase C-binding protein NELL2	0.952598	Identified in no study
73	SPINK4	O60575	Serine protease inhibitor Kazal-type 4	0.951948	Identified in no study
74	VEGFA	P15692	Vascular endothelial growth factor A	0.951473	Identified in no study
75	CD6	P30203	T-cell differentiation antigen CD6	0.951219	Identified in no study
76	PDGFB	P01127	Platelet-derived growth factor subunit B	0.951214	Identified in no study
77	OMD	Q99983	Osteomodulin	0.951059	Identified in no study
78	SIGLEC10	Q96LC7	Sialic acid-binding Ig-like lectin 10	0.9504	Identified in Carrasco et al.
79	SMOC2	Q9H3U7	SPARC-related modular calcium-binding protein 2	0.950259	Identified in no study
80	CCL7	P80098	C-C motif chemokine 7	0.949666	Identified in Gadd et al.
81	VEGFD	O43915	Vascular endothelial growth factor D	0.948864	Identified in no study
82	OSCAR	Q8IYS5	Osteoclast-associated immunoglobulin-like receptor	0.948574	Identified in no study
83	EPO	P01588	Erythropoietin	0.948316	Identified in no study
84	ANXA11	P50995	Annexin A11	0.945532	Identified in no study
85	COL9A1	P20849	Collagen alpha-1(IX) chain	0.945308	Identified in Carrasco et al.
86	SLC39A5	Q6ZMH5	Zinc transporter ZIP5	0.944968	Identified in no study
87	CCL3	P10147	C-C motif chemokine 3	0.944032	Identified in Gadd et al.
88	AGRN	O00468	Agrin	0.942644	Identified in no study
89	DNER	Q8NFT8	Delta and Notch-like epidermal growth factor-related receptor	0.942574	Identified in no study
90	TLR3	O15455	Toll-like receptor 3	0.942186	Identified in Carrasco et al.
92	WFIKKN2	Q8TEU8	WAP, Kazal, immunoglobulin, Kunitz and NTR domain-containing protein 2	0.941295	Identified in no study
93	PSPN	O60542	Persephin	0.93903	Identified in no study
94	CD40LG	P29965	CD40 ligand	0.938723	Identified in no study
95	TNF	P01375	Tumor necrosis factor	0.938123	Identified in Gadd et al.
96	IL32	P24001	Interleukin-32	0.936542	Identified in no study
97	DPP10	Q8N608	Inactive dipeptidyl peptidase 10	0.936456	Identified in no study
98	PON3	Q15166	Serum paraoxonase/lactonase 3	0.936432	Identified in no study
99	CXCL10	P02778	C-X-C motif chemokine 10	0.936109	Identified in no study
100	CD200R1	Q8TD46	Cell surface glycoprotein CD200 receptor 1	0.935763	Identified in no study
101	CD70	P32970	CD70 antigen	0.933993	Identified in no study
103	HLA-DRA	P01903	HLA class II histocompatibility antigen, DR alpha chain	0.933493	Identified in no study
104	LTBR	P36941	Tumor necrosis factor receptor superfamily member 3	0.933075	Identified in no study
105	MEPE	Q9NQ76	Matrix extracellular phosphoglycoprotein	0.932885	Identified in no study
106	IL10RA	Q13651	Interleukin-10 receptor subunit alpha	0.9328	Identified in no study
107	MLN	P12872	Promotilin	0.932544	Identified in no study
108	KYNU	Q16719	Kynureninase	0.932242	Identified in no study
109	CD244	Q9BZW8	Natural killer cell receptor 2B4	0.930685	Identified in no study
110	C1QA	P02745	Complement C1q subcomponent subunit A	0.929764	Identified in no study
111	FCAR	P24071	Immunoglobulin alpha Fc receptor	0.929513	Identified in no study
112	CCL23	P55773	C-C motif chemokine 23	0.929219	Identified in no study
113	CD276	Q5ZPR3	CD276 antigen	0.929163	Identified in Carrasco et al.
114	GZMA	P12544	Granzyme A	0.927801	Identified in no study
115	CTSO	P43234	Cathepsin O	0.925083	Identified in no study
116	TNFSF11	O14788	Tumor necrosis factor ligand superfamily member 11	0.924958	Identified in no study
117	SIRPB1	O00241	Signal-regulatory protein beta-1	0.924793	Identified in no study
118	TNFSF12	O43508	Tumor necrosis factor ligand superfamily member 12	0.923887	Identified in no study
119	PROK1	P58294	Prokineticin-1	0.922511	Identified in no study
120	SLAMF7	Q9NQ25	SLAM family member 7	0.922164	Identified in Carrasco et al.
121	CD4	P01730	T-cell surface glycoprotein CD4	0.919922	Identified in no study
122	LRRN1	Q6UXK5	Leucine-rich repeat neuronal protein 1	0.919292	Identified in Carrasco et al.
123	CD83	Q01151	CD83 antigen	0.918815	Identified in no study
124	FSTL3	O95633	Follistatin-related protein 3	0.918514	Identified in no study
125	CXCL6	P80162	C-X-C motif chemokine 6	0.917233	Identified in no study
126	KLRB1	Q12918	Killer cell lectin-like receptor subfamily B member 1	0.916958	Identified in no study
127	PRSS8	Q16651	Prostasin	0.914417	Identified in Gadd et al.
128	GAL	P22466	Galanin peptides	0.913628	Identified in no study
129	IL17D	Q8TAD2	Interleukin-17D	0.912925	Identified in no study
130	NCR1	O76036	Natural cytotoxicity triggering receptor 1	0.912488	Identified in no study
131	PGF	P49763	Placenta growth factor	0.912111	Identified in Gadd et al.
132	IFNG	P01579	Interferon gamma	0.909679	Identified in no study
133	CD48	P09326	CD48 antigen	0.908377	Identified in no study
134	TNFSF13	O75888	Tumor necrosis factor ligand superfamily member 13	0.908159	Identified in Gadd et al.
135	TPSAB1	Q15661	Tryptase alpha/beta-1	0.907447	Identified in no study
136	COLEC12	Q5KU26	Collectin-12	0.907357	Identified in no study
137	ESM1	Q9NQ30	Endothelial cell-specific molecule 1	0.905308	Identified in no study
138	SPON1	Q9HCB6	Spondin-1	0.904949	Identified in no study
139	CCN2	P29279	CCN family member 2	0.904403	Identified in no study
140	IL10RB	Q08334	Interleukin-10 receptor subunit beta	0.903379	Identified in no study
142	ADGRE2	Q9UHX3	Adhesion G protein-coupled receptor E2	0.901956	Identified in no study
143	IL5RA	Q01344	Interleukin-5 receptor subunit alpha	0.900568	Identified in no study
144	CDON	Q4KMG0	Cell adhesion molecule-related/down-regulated by oncogenes	0.898273	Identified in no study
145	LY75	O60449	Lymphocyte antigen 75	0.897214	Identified in no study
146	B4GALT1	P15291	Beta-1,4-galactosyltransferase 1	0.896788	Identified in no study
147	HSD11B1	P28845	Corticosteroid 11-beta-dehydrogenase isozyme 1	0.895706	Identified in Carrasco et al.
148	EDAR	Q9UNE0	Tumor necrosis factor receptor superfamily member EDAR	0.895576	Identified in Carrasco et al.
149	IL6	P05231	Interleukin-6	0.893563	Identified in Gadd & You
150	TNFRSF13C	Q96RJ3	Tumor necrosis factor receptor superfamily member 13C	0.887036	Identified in no study
151	TNFSF10	P50591	Tumor necrosis factor ligand superfamily member 10	0.886322	Identified in no study
152	HGF	P14210	Hepatocyte growth factor	0.884939	Identified in Gadd et al.
153	NPPC	P23582	C-type natriuretic peptide	0.884919	Identified in no study
154	CXCL17	Q6UXB2	C-X-C motif chemokine 17	0.881484	Identified in Carrasco & You
155	SCGN	O76038	Secretagogin	0.880674	Identified in no study
156	ERBB3	P21860	Receptor tyrosine-protein kinase erbB-3	0.878159	Identified in no study
157	MILR1	Q7Z6M3	Allergin-1	0.875627	Identified in no study
158	SELPLG	Q14242	P-selectin glycoprotein ligand 1	0.875618	Identified in no study
159	BTN3A2	P78410	Butyrophilin subfamily 3 member A2	0.87268	Identified in no study
160	ITGA11	Q9UKX5	Integrin alpha-11	0.872489	Identified in Gadd et al.
161	CCL26	Q9Y258	C-C motif chemokine 26	0.871959	Identified in no study
162	CCL22	O00626	C-C motif chemokine 22	0.871746	Identified in no study
163	MMP10	P09238	Stromelysin-2	0.870284	Identified in Carrasco et al.
164	CRLF1	O75462	Cytokine receptor-like factor 1	0.86978	Identified in no study
165	SCGB3A2	Q96PL1	Secretoglobin family 3A member 2	0.869477	Identified in no study
166	MATN2	O00339	Matrilin-2	0.865948	Identified in no study
167	SPINT2	O43291	Kunitz-type protease inhibitor 2	0.865139	Identified in no study
168	IL1R2	P27930	Interleukin-1 receptor type 2	0.862843	Identified in no study
169	LGALS9	O00182	Galectin-9	0.859226	Identified in Gadd et al.
170	TNFRSF11A	Q9Y6Q6	Tumor necrosis factor receptor superfamily member 11A	0.8587	Identified in no study
171	SULT2A1	Q06520	Bile salt sulfotransferase	0.856747	Identified in no study
172	AGRP	O00253	Agouti-related protein	0.856227	Identified in no study
173	PTPRM	P28827	Receptor-type tyrosine-protein phosphatase mu	0.85381	Identified in no study
174	FGF5	P12034	Fibroblast growth factor 5	0.852046	Identified in no study
175	PTH1R	Q03431	Parathyroid hormone/parathyroid hormone-related peptide receptor	0.84825	Identified in no study
176	IFNLR1	Q8IU57	Interferon lambda receptor 1	0.848006	Identified in no study
177	IL10	P22301	Interleukin-10	0.847637	Identified in no study
178	CNTNAP2	Q9UHC6	Contactin-associated protein-like 2	0.840061	Identified in no study
179	LAMA4	Q16363	Laminin subunit alpha-4	0.839381	Identified in no study
181	IL17A	Q16552	Interleukin-17A	0.835017	Identified in no study
182	LY9	Q9HBG7	T-lymphocyte surface antigen Ly-9	0.834774	Identified in no study
183	AOC1	P19801	Amiloride-sensitive amine oxidase [copper-containing]	0.834663	Identified in no study
184	ADAM23	O75077	Disintegrin and metalloproteinase domain-containing protein 23	0.833485	Identified in no study
185	IL1RL2	Q9HB29	Interleukin-1 receptor-like 2	0.828998	Identified in no study
186	NME3	Q13232	Nucleoside diphosphate kinase 3	0.82687	Identified in no study
187	ANGPTL2	Q9UKU9	Angiopoietin-related protein 2	0.824046	Identified in no study
188	TGFA	P01135	Protransforming growth factor alpha	0.820909	Identified in no study
189	IL3RA	P26951	Interleukin-3 receptor subunit alpha	0.819746	Identified in no study
190	CCL13	Q99616	C-C motif chemokine 13	0.8195	Identified in no study
191	LIFR	P42702	Leukemia inhibitory factor receptor	0.818283	Identified in Carrasco et al.
192	BTN2A1	Q7KYR7	Butyrophilin subfamily 2 member A1	0.815986	Identified in no study
193	CXADR	P78310	Coxsackievirus and adenovirus receptor	0.81539	Identified in no study
194	CLEC4G	Q6UXB4	C-type lectin domain family 4 member G	0.813158	Identified in no study
195	CD84	Q9UIB8	SLAM family member 5	0.811924	Identified in no study
196	IL7	P13232	Interleukin-7	0.808175	Identified in no study
197	CLEC4D	Q8WXI8	C-type lectin domain family 4 member D	0.808067	Identified in no study
198	SCG3	Q8WXD2	Secretogranin-3	0.801626	Identified in Carrasco et al.
200	GALNT3	Q14435	Polypeptide N-acetylgalactosaminyltransferase 3	0.791929	Identified in no study
201	CRIM1	Q9NZV1	Cysteine-rich motor neuron 1 protein	0.788948	Identified in no study
202	IL15	P40933	Interleukin-15	0.778389	Identified in no study
203	CXCL12	P48061	Stromal cell-derived factor 1	0.76661	Identified in no study
204	IL4R	P24394	Interleukin-4 receptor subunit alpha	0.759746	Identified in no study
205	ITGB6	P18564	Integrin beta-6	0.759437	Identified in no study
206	WNT9A	O14904	Protein Wnt-9a	0.748577	Identified in no study
207	FCRL3	Q96P31	Fc receptor-like protein 3	0.747015	Identified in no study
208	TNFRSF14	Q92956	Tumor necrosis factor receptor superfamily member 14	0.741019	Identified in Gadd et al.
209	CKMT1A_CKMT1B	P12532	Creatine kinase U-type, mitochondrial	0.739454	Identified in no study
210	NTF3	P20783	Neurotrophin-3	0.738385	Identified in no study
211	ITM2A	O43736	Integral membrane protein 2A	0.731777	Identified in no study
212	OSM	P13725	Oncostatin-M	0.731406	Identified in no study
213	RAB37	Q96AX2	Ras-related protein Rab-37	0.730798	Identified in no study
214	LSP1	P33241	Lymphocyte-specific protein 1	0.730514	Identified in no study
215	ITGA6	P23229	Integrin alpha-6	0.725395	Identified in no study
216	PAPPA	Q13219	Pappalysin-1	0.719599	Identified in no study
217	CXCL8	P10145	Interleukin-8	0.713407	Identified in no study
219	PLAUR	Q03405	Urokinase plasminogen activator surface receptor	0.709657	Identified in Gadd et al.
220	JCHAIN	P01591	Immunoglobulin J chain	0.707741	Identified in no study
221	LTA	P01374	Lymphotoxin-alpha	0.705772	Identified in no study
222	TGFB1	P01137	Transforming growth factor beta-1 proprotein	0.705167	Identified in no study
226	NCF2	P19878	Neutrophil cytosol factor 2	0.687474	Identified in no study
227	PCDH1	Q08174	Protocadherin-1	0.685446	Identified in no study
228	IL18	Q14116	Interleukin-18	0.681447	Identified in no study
229	CSF3	P09919	Granulocyte colony-stimulating factor	0.67332	Identified in no study
230	DAG1	Q14118	Dystroglycan	0.668947	Identified in no study
232	CD40	P25942	Tumor necrosis factor receptor superfamily member 5	0.66555	Identified in no study
233	EGF	P01133	Pro-epidermal growth factor	0.658978	Identified in no study
235	BSG	P35613	Basigin	0.653351	Identified in no study
237	IL20RA	Q9UHF4	Interleukin-20 receptor subunit alpha	0.635411	Identified in no study
238	CD58	P19256	Lymphocyte function-associated antigen 3	0.631665	Identified in no study
239	CD200	P41217	OX-2 membrane glycoprotein	0.630806	Identified in Carrasco et al.
240	CTSC	P53634	Dipeptidyl peptidase 1	0.630596	Identified in no study
241	PLXNA4	Q9HCM2	Plexin-A4	0.624168	Identified in no study
242	IFNGR1	P15260	Interferon gamma receptor 1	0.615837	Identified in no study
243	NCLN	Q969V3	Nicalin	0.610788	Identified in no study
244	SERPINB8	P50452	Serpin B8	0.5986	Identified in no study
245	RAB6A	P20340	Ras-related protein Rab-6A	0.59442	Identified in no study
246	PRKAB1	Q9Y478	5'-AMP-activated protein kinase subunit beta-1	0.585139	Identified in no study
247	F2R	P25116	Proteinase-activated receptor 1	0.582635	Identified in no study
248	BACH1	O14867	Transcription regulator protein BACH1	0.579442	Identified in no study
249	PRELP	P51888	Prolargin	0.575897	Identified in Carrasco et al.
250	MANF	P55145	Mesencephalic astrocyte-derived neurotrophic factor	0.575468	Identified in no study
253	CRELD2	Q6UXH1	Protein disulfide isomerase CRELD2	0.564589	Identified in no study
254	MVK	Q03426	Mevalonate kinase	0.55978	Identified in no study
256	MPIG6B	O95866	Megakaryocyte and platelet inhibitory receptor G6b	0.54822	Identified in no study
257	FKBP1B	P68106	Peptidyl-prolyl cis-trans isomerase FKBP1B	0.547463	Identified in no study
258	EGLN1	Q9GZT9	Egl nine homolog 1	0.547366	Identified in no study
261	PSIP1	O75475	PC4 and SFRS1-interacting protein	0.520293	Identified in no study
262	PADI2	Q9Y2J8	Protein-arginine deiminase type-2	0.508593	Identified in no study
263	LAP3	P28838	Cytosol aminopeptidase	0.506236	Identified in no study
265	SH2D1A	O60880	SH2 domain-containing protein 1A	0.503935	Identified in no study
266	CASP2	P42575	Caspase-2	0.50246	Identified in no study
267	NBN	O60934	Nibrin	0.499135	Identified in no study
268	TRIM21	P19474	E3 ubiquitin-protein ligase TRIM21	0.497705	Identified in Carrasco et al.
270	KRT19	P08727	Keratin, type I cytoskeletal 19	0.494666	Identified in no study
271	HCLS1	P14317	Hematopoietic lineage cell-specific protein	0.491785	Identified in no study
272	SLAMF1	Q13291	Signaling lymphocytic activation molecule	0.476725	Identified in Carrasco et al.
273	MGMT	P16455	Methylated-DNA--protein-cysteine methyltransferase	0.437576	Identified in no study
274	FOXO1	Q12778	Forkhead box protein O1	0.431238	Identified in no study
276	SRPK2	P78362	SRSF protein kinase 2	0.421924	Identified in no study
277	PTX3	P26022	Pentraxin-related protein PTX3	0.41972	Identified in no study
278	SKAP2	O75563	Src kinase-associated phosphoprotein 2	0.419154	Identified in no study
279	TNFAIP8	O95379	Tumor necrosis factor alpha-induced protein 8	0.415697	Identified in no study
280	TANK	Q92844	TRAF family member-associated NF-kappa-B activator	0.414084	Identified in no study
281	TRIM5	Q9C035	Tripartite motif-containing protein 5	0.410417	Identified in no study
282	IL1RN	P18510	Interleukin-1 receptor antagonist protein	0.407195	Identified in no study
283	MYO9B	Q13459	Unconventional myosin-IXb	0.40224	Identified in no study
284	PDLIM7	Q9NR12	PDZ and LIM domain protein 7	0.384901	Identified in no study
285	MAP2K6	P52564	Dual specificity mitogen-activated protein kinase kinase 6	0.384093	Identified in no study
286	IL2	P60568	Interleukin-2	0.378783	Identified in no study
287	CKAP4	Q07065	Cytoskeleton-associated protein 4	0.377948	Identified in no study
288	LY6D	Q14210	Lymphocyte antigen 6D	0.373833	Identified in no study
289	NFATC1	O95644	Nuclear factor of activated T-cells, cytoplasmic 1	0.367883	Identified in no study
292	IL22RA1	Q8N6P7	Interleukin-22 receptor subunit alpha-1	0.34962	Identified in no study
293	SAMD9L	Q8IVG5	Sterile alpha motif domain-containing protein 9-like	0.348874	Identified in no study
294	IL16	Q14005	Pro-interleukin-16	0.343807	Identified in no study
296	MAPK9	P45984	Mitogen-activated protein kinase 9	0.302157	Identified in no study
297	SPRY2	O43597	Protein sprouty homolog 2	0.299072	Identified in no study
298	IKBKG	Q9Y6K9	NF-kappa-B essential modulator	0.297736	Identified in no study
301	PPP1R9B	Q96SB3	Neurabin-2	0.279969	Identified in no study
302	CCL28	Q9NRJ3	C-C motif chemokine 28	0.278873	Identified in no study
304	PTPN6	P29350	Tyrosine-protein phosphatase non-receptor type 6	0.264987	Identified in no study
305	DNAJA2	O60884	DnaJ homolog subfamily A member 2	0.252264	Identified in no study
306	AMBN	Q9NP70	Ameloblastin	0.24923	Identified in no study
308	JUN	P05412	Transcription factor AP-1	0.220985	Identified in no study
309	LAT	O43561	Linker for activation of T-cells family member 1	0.217552	Identified in no study
310	STX8	Q9UNK0	Syntaxin-8	0.208536	Identified in no study
311	AXIN1	O15169	Axin-1	0.200587	Identified in no study
312	ENAH	Q8N8S7	Protein enabled homolog	0.196328	Identified in no study
314	DBNL	Q9UJU6	Drebrin-like protein	0.191649	Identified in no study
315	CLIP2	Q9UDT6	CAP-Gly domain-containing linker protein 2	0.186841	Identified in no study
319	CDSN	Q15517	Corneodesmosin	0.139659	Identified in no study
321	BANK1	Q8NDB2	B-cell scaffold protein with ankyrin repeats	0.128858	Identified in no study
322	IL1B	P01584	Interleukin-1 beta	0.127445	Identified in no study
323	PIK3AP1	Q6ZUJ8	Phosphoinositide 3-kinase adapter protein 1	0.1154	Identified in no study
324	IDS	P22304	Iduronate 2-sulfatase	0.115123	Identified in no study
325	ATP5IF1	Q9UII2	ATPase inhibitor, mitochondrial	0.106494	Identified in no study
326	IL12RB1	P42701	Interleukin-12 receptor subunit beta-1	0.101459	Identified in no study
327	IRAK4	Q9NWZ3	Interleukin-1 receptor-associated kinase 4	0.0976251	Identified in no study
328	PRDX5	P30044	Peroxiredoxin-5, mitochondrial	0.0688756	Identified in no study
329	SHMT1	P34896	Serine hydroxymethyltransferase, cytosolic	0.0593432	Identified in no study
331	HSPA1A	P0DMV8	Heat shock 70 kDa protein 1A	0.0511675	Identified in no study
332	DFFA	O00273	DNA fragmentation factor subunit alpha	0.0391856	Identified in no study
333	METAP1D	Q6UB28	Methionine aminopeptidase 1D, mitochondrial	0.0335444	Identified in no study
334	HEXIM1	O94992	Protein HEXIM1	0.0260708	Identified in no study
335	PLA2G4A	P47712	Cytosolic phospholipase A2	0.0145018	Identified in no study
336	ARHGEF12	Q9NZN5	Rho guanine nucleotide exchange factor 12	0.00628759	Identified in no study
337	FIS1	Q9Y3D6	Mitochondrial fission 1 protein	-0.00753822	Identified in no study
338	HPCAL1	P37235	Hippocalcin-like protein 1	-0.0149592	Identified in no study
339	IRAK1	P51617	Interleukin-1 receptor-associated kinase 1	-0.0216578	Identified in no study
341	FABP9	Q0Z7S8	Fatty acid-binding protein 9	-0.0500075	Identified in no study
342	NCK2	O43639	Cytoplasmic protein NCK2	-0.0566645	Identified in no study
343	ALDH3A1	P30838	Aldehyde dehydrogenase, dimeric NADP-preferring	-0.0608824	Identified in no study
344	GOPC	Q9HD26	Golgi-associated PDZ and coiled-coil motif-containing protein	-0.0794573	Identified in no study
345	SCRN1	Q12765	Secernin-1	-0.0822781	Identified in no study
346	DECR1	Q16698	2,4-dienoyl-CoA reductase, mitochondrial	-0.0870757	Identified in no study
348	BCR	P11274	Breakpoint cluster region protein	-0.095099	Identified in no study
350	DNPH1	O43598	2'-deoxynucleoside 5'-phosphate N-hydrolase 1	-0.116439	Identified in no study
351	ADA	P00813	Adenosine deaminase	-0.124399	Identified in no study
352	NUB1	Q9Y5A7	NEDD8 ultimate buster 1	-0.134847	Identified in no study
353	TRAF2	Q12933	TNF receptor-associated factor 2	-0.139098	Identified in no study
354	ICA1	Q05084	Islet cell autoantigen 1	-0.142185	Identified in no study
355	LHPP	Q9H008	Phospholysine phosphohistidine inorganic pyrophosphate phosphatase	-0.142525	Identified in no study
356	EIF4G1	Q04637	Eukaryotic translation initiation factor 4 gamma 1	-0.175547	Identified in no study
357	CRKL	P46109	Crk-like protein	-0.178079	Identified in no study
358	GLOD4	Q9HC38	Glyoxalase domain-containing protein 4	-0.196715	Identified in no study
359	PSMG3	Q9BT73	Proteasome assembly chaperone 3	-0.216963	Identified in no study
360	NUDC	Q9Y266	Nuclear migration protein nudC	-0.233153	Identified in no study
361	GMPR	P36959	GMP reductase 1	-0.238538	Identified in no study
362	PKLR	P30613	Pyruvate kinase PKLR	-0.265743	Identified in no study
363	RABGAP1L	Q5R372	Rab GTPase-activating protein 1-like	-0.269317	Identified in no study
364	NT5C3A	Q9H0P0	Cytosolic 5'-nucleotidase 3A	-0.284786	Identified in no study

## Sheet: Table S1
Assay	UniProt ID	Protein name	Capillary sample NPX (log2 scale) mean	Capillary sample NPX (log2 scale) standard deviation	Venous sample NPX (log2 scale) mean	Venous sample NPX (log2 scale) standard deviation	Mean of within-person difference by sampling method	Standard deviation of within-person difference between sampling methods	Pearson correlation R (within-person between Venous and Capillary samples)	Correlation p-value	Linear regression coefficient	Linear regression intercept	Linear regression R-squared
ENPP5	Q9UJA9	Ectonucleotide pyrophosphatase/phosphodiesterase family member 5	-0.0772773	1.19339	-0.0318545	1.21602	-0.0454227	0.0840505	0.997742	6.14873e-25	1.01666	0.0467103	0.99549
EPCAM	P16422	Epithelial cell adhesion molecule	-0.889391	1.07069	-0.86985	1.03987	-0.0195409	0.0787214	0.997644	9.43334e-25	0.968926	-0.00809561	0.995293
CST7	O76096	Cystatin-F	2.58142	1.5608	2.59363	1.55491	-0.0122091	0.124178	0.99683	1.82361e-23	0.993067	0.030105	0.993671
ENPP7	Q6UWV6	Ectonucleotide pyrophosphatase/phosphodiesterase family member 7	-0.801773	1.07691	-0.774345	1.05939	-0.0274273	0.0882514	0.996721	2.55565e-23	0.980501	0.0117931	0.993453
PNLIPRP2	P54317	Pancreatic lipase-related protein 2	-2.75399	4.16944	-2.86885	4.53933	0.114859	0.578881	0.994762	2.74732e-21	1.08301	0.113753	0.989551
TREM2	Q9NZC2	Triggering receptor expressed on myeloid cells 2	-0.122945	0.923915	-0.125364	0.933159	0.00241818	0.12221	0.991388	3.90868e-19	1.00131	-0.00225749	0.98285
TFF2	Q03403	Trefoil factor 2	-0.347609	0.912343	-0.308459	0.876463	-0.03915	0.134674	0.989464	2.91232e-18	0.950551	0.0219611	0.979039
FGF19	O95750	Fibroblast growth factor 19	-1.10714	1.0088	-1.03187	0.934268	-0.0752682	0.169846	0.987643	1.42379e-17	0.914675	-0.0191983	0.975439
SMPDL3A	Q92484	Acid sphingomyelinase-like phosphodiesterase 3a	-0.571391	0.718206	-0.568491	0.724398	-0.0029	0.119351	0.986347	3.83881e-17	0.994851	-4.23347e-05	0.972881
KLRD1	Q13241	Natural killer cells antigen CD94	0.565309	0.60992	0.655355	0.554515	-0.0900455	0.112906	0.985692	6.11709e-17	0.896151	0.148752	0.971589
EPHA1	P21709	Ephrin type-A receptor 1	0.192182	0.404591	0.207105	0.400524	-0.0149227	0.0707678	0.984599	1.27188e-16	0.974701	0.0197848	0.969434
CCL24	O00175	C-C motif chemokine 24	-0.28585	0.882272	-0.128114	0.870995	-0.157736	0.157238	0.983996	1.86217e-16	0.971419	0.149567	0.968248
CLSTN2	Q9H4D0	Calsyntenin-2	0.788241	0.74064	0.854277	0.705649	-0.0660364	0.134059	0.983978	1.88362e-16	0.93749	0.115309	0.968212
CCL25	O15444	C-C motif chemokine 25	0.109691	0.700387	0.255086	0.701473	-0.145395	0.128502	0.983196	3.02287e-16	0.98472	0.147072	0.966675
FCRL6	Q6DN72	Fc receptor-like protein 6	0.884627	0.734941	0.999982	0.733781	-0.115355	0.139327	0.982003	5.972e-16	0.980452	0.132647	0.964331
CXCL1	P09341	Growth-regulated alpha protein	2.38868	1.1466	2.36026	1.14238	0.0284182	0.21896	0.981706	7.02813e-16	0.978094	0.023909	0.963746
AGER	Q15109	Advanced glycosylation end product-specific receptor	0.881564	0.43506	0.923941	0.43326	-0.0423773	0.0833055	0.9816	7.44131e-16	0.97754	0.0621772	0.963539
CCL17	Q92583	C-C motif chemokine 17	2.5876	0.891727	2.66724	0.91927	-0.0796364	0.177673	0.981208	9.17351e-16	1.01151	0.0498408	0.962769
CTRC	Q99895	Chymotrypsin-C	0.800255	0.73167	0.881355	0.708135	-0.0811	0.144119	0.980491	1.33023e-15	0.948953	0.12195	0.961362
REG4	Q9BYZ8	Regenerating islet-derived protein 4	-0.09045	0.425446	-0.0103636	0.439598	-0.0800864	0.0868683	0.980361	1.42024e-15	1.01297	0.0812598	0.961109
IL18R1	Q13478	Interleukin-18 receptor 1	-0.0276364	0.373562	0.00949091	0.374372	-0.0371273	0.0748092	0.979994	1.70697e-15	0.982119	0.0366331	0.960388
NFASC	O94856	Neurofascin	0.0675045	0.323919	0.145914	0.331635	-0.0784091	0.0661224	0.979927	1.76463e-15	1.00327	0.0781885	0.960256
FST	P19883	Follistatin	0.640145	0.425605	0.6672	0.397472	-0.0270545	0.0881917	0.979351	2.33617e-15	0.914614	0.0817138	0.959128
SIGLEC1	Q9BZZ2	Sialoadhesin	-0.0306273	0.481213	-0.0221818	0.48692	-0.00844545	0.0987795	0.979248	2.45374e-15	0.990863	0.0081656	0.958927
LAMP3	Q9UQV4	Lysosome-associated membrane glycoprotein 3	0.195586	0.667101	0.239209	0.666897	-0.0436227	0.137421	0.978776	3.06654e-15	0.978477	0.0478324	0.958003
LAIR1	Q6GTX8	Leukocyte-associated immunoglobulin-like receptor 1	-0.843645	0.535334	-0.906668	0.5175	0.0630227	0.112691	0.977654	5.10933e-15	0.945085	-0.109352	0.955808
MERTK	Q12866	Tyrosine-protein kinase Mer	1.20668	0.771583	1.28307	0.744724	-0.0763864	0.162983	0.977514	5.43675e-15	0.943486	0.14458	0.955533
MEGF10	Q96KG7	Multiple epidermal growth factor-like domains protein 10	-0.309805	0.355579	-0.215523	0.365181	-0.0942818	0.0779332	0.976968	6.89389e-15	1.00335	0.0953193	0.954467
CXCL9	Q07325	C-X-C motif chemokine 9	1.162	0.78741	1.03664	0.77275	0.125368	0.170588	0.976264	9.28984e-15	0.958088	-0.0766662	0.953091
CCL20	P78556	C-C motif chemokine 20	-1.80348	1.07039	-1.71634	1.09298	-0.0871364	0.23717	0.976178	9.627e-15	0.996778	0.0813264	0.952924
CLEC7A	Q9BXN2	C-type lectin domain family 7 member A	0.49215	0.632827	0.467505	0.629849	0.0246455	0.137858	0.976171	9.65755e-15	0.971576	-0.0106568	0.952909
LGALS4	P56470	Galectin-4	0.732441	0.551527	0.729609	0.581915	0.00283182	0.128261	0.97581	1.12083e-14	1.02957	-0.0244928	0.952204
IL12B	P29460	Interleukin-12 subunit beta	1.08649	0.563162	1.13628	0.510947	-0.0497955	0.131035	0.974902	1.61385e-14	0.884512	0.175272	0.950434
CLEC4C	Q8WTT0	C-type lectin domain family 4 member C	0.891982	0.684912	0.951286	0.731812	-0.0593045	0.165487	0.974875	1.63086e-14	1.04163	0.02217	0.950382
SCGB1A1	P11684	Uteroglobin	1.20771	0.57646	1.17613	0.56768	0.0315818	0.129336	0.974559	1.84566e-14	0.959716	0.0170698	0.949766
IL17RB	Q9NRM6	Interleukin-17 receptor B	0.744482	0.656141	0.784936	0.656382	-0.0404545	0.148435	0.974421	1.94763e-14	0.974778	0.0592317	0.949496
ANGPTL4	Q9BY76	Angiopoietin-related protein 4	0.472323	0.563317	0.515191	0.509915	-0.0428682	0.133085	0.974134	2.17489e-14	0.881787	0.098703	0.948936
CCL4	P13236	C-C motif chemokine 4	1.33499	0.464825	1.3918	0.458332	-0.0568091	0.106329	0.973565	2.69702e-14	0.959966	0.110254	0.947829
ANGPT1	Q15389	Angiopoietin-1	5.84817	0.353863	5.99388	0.41782	-0.145709	0.11005	0.972876	3.47774e-14	1.14871	-0.723998	0.946489
CXCL3	P19876	C-X-C motif chemokine 3	1.51613	0.915244	1.45032	0.837861	0.0658091	0.218508	0.972773	3.61083e-14	0.890526	0.100167	0.946288
CD79B	P40259	B-cell antigen receptor complex-associated protein beta chain	0.987564	0.478576	1.06888	0.449266	-0.0813136	0.112693	0.972465	4.03609e-14	0.912907	0.167323	0.945688
IL17C	Q9P0M4	Interleukin-17C	0.637423	0.705105	0.588918	0.7049	0.0485045	0.165554	0.972428	4.08962e-14	0.972145	-0.0307493	0.945617
TPP1	O14773	Tripeptidyl-peptidase 1	0.427386	0.32612	0.429745	0.301531	-0.00235909	0.0783111	0.971892	4.94732e-14	0.898614	0.0456902	0.944574
CD22	P20273	B-cell receptor CD22	0.29475	0.499462	0.322618	0.489359	-0.0278682	0.120064	0.970719	7.4087e-14	0.951085	0.042286	0.942296
CHRDL1	Q9BU40	Chordin-like protein 1	0.794645	0.499618	0.786155	0.51221	0.00849091	0.125705	0.969436	1.13171e-13	0.993867	-0.00361768	0.939806
FABP1	P07148	Fatty acid-binding protein, liver	0.0165	0.670183	0.00111818	0.667596	0.0153818	0.170351	0.967577	2.0269e-13	0.963842	-0.0147852	0.936205
ROBO1	Q9Y6N7	Roundabout homolog 1	0.316305	0.301676	0.338259	0.322908	-0.0219545	0.082455	0.967417	2.12773e-13	1.0355	0.010725	0.935896
FASLG	P48023	Tumor necrosis factor ligand superfamily member 6	0.318673	0.430878	0.398936	0.426225	-0.0802636	0.109756	0.967262	2.22968e-13	0.956817	0.0940249	0.935596
MICB_MICA	Q29980_Q29983	MHC class I polypeptide-related sequence A_MHC class I polypeptide-related sequence B	-1.0795	2.46133	-1.08636	2.48562	0.00686364	0.636508	0.966937	2.4578e-13	0.976477	-0.0322563	0.934967
CD160	O95971	CD160 antigen	0.724041	0.529901	0.793682	0.486799	-0.0696409	0.138887	0.966212	3.04424e-13	0.88762	0.151009	0.933565
MZB1	Q8WU39	Marginal zone B- and B1-cell-specific protein	-0.413945	0.485942	-0.451277	0.484545	0.0373318	0.128967	0.964685	4.7064e-13	0.961911	-0.0530985	0.930617
CEACAM21	Q3KPI0	Carcinoembryonic antigen-related cell adhesion molecule 21	-0.825541	0.810498	-0.901936	0.806604	0.0763955	0.218133	0.96362	6.30639e-13	0.95899	-0.110251	0.928564
MMP1	P03956	Interstitial collagenase	5.05435	0.440169	5.06776	0.436768	-0.0134182	0.118958	0.963226	7.01135e-13	0.955784	0.236904	0.927805
FLT3LG	P49771	Fms-related tyrosine kinase 3 ligand	0.587136	0.448862	0.551482	0.526618	0.0356545	0.153336	0.963055	7.33986e-13	1.12988	-0.111914	0.927475
TNFRSF11B	O00300	Tumor necrosis factor receptor superfamily member 11B	0.0179227	0.370027	0.0331455	0.336273	-0.0152227	0.103866	0.961228	1.18038e-12	0.873545	0.0174891	0.923959
LGMN	Q99538	Legumain	0.918232	0.44068	0.905264	0.427736	0.0129682	0.122152	0.960865	1.29381e-12	0.932641	0.048883	0.923261
CCL21	O00585	C-C motif chemokine 21	0.0103591	1.32147	0.674014	1.11627	-0.663655	0.399708	0.960119	1.55784e-12	0.81103	0.665612	0.921828
CCL11	P51671	Eotaxin	0.966623	0.468734	1.02013	0.484259	-0.0535091	0.138475	0.958292	2.41929e-12	0.990031	0.0631457	0.918324
TNFRSF13B	O14836	Tumor necrosis factor receptor superfamily member 13B	-0.200632	0.370846	-0.158359	0.387728	-0.0422727	0.111427	0.957816	2.70472e-12	1.00142	0.0425578	0.917412
FCRL2	Q96LA5	Fc receptor-like protein 2	0.244145	0.392214	0.375286	0.412011	-0.131141	0.119521	0.957012	3.25599e-12	1.00532	0.129843	0.915872
CLEC4A	Q9UMR7	C-type lectin domain family 4 member A	0.0352273	0.388926	0.0473955	0.37828	-0.0121682	0.113609	0.95652	3.64084e-12	0.930337	0.0146222	0.914931
CSF1	P09603	Macrophage colony-stimulating factor 1	-0.351068	0.273151	-0.314455	0.266335	-0.0366136	0.0799144	0.956427	3.7184e-12	0.932561	0.0129379	0.914752
TNFRSF4	P43489	Tumor necrosis factor receptor superfamily member 4	0.446105	0.417671	0.461209	0.406707	-0.0151045	0.123262	0.955633	4.43983e-12	0.930546	0.0460885	0.913234
AMN	Q9BXJ7	Protein amnionless	0.751632	0.997298	0.66415	1.07813	0.0874818	0.319572	0.955547	4.52438e-12	1.033	-0.112282	0.91307
CRHBP	P24387	Corticotropin-releasing factor-binding protein	0.0949545	0.287841	0.128077	0.273951	-0.0331227	0.0852981	0.955089	5.00342e-12	0.909003	0.0417633	0.912195
ISM1	B1AKI9	Isthmin-1	0.642173	0.435967	0.702277	0.492412	-0.0601045	0.150288	0.954814	5.31171e-12	1.07843	0.00973678	0.911671
LILRB4	Q8NHJ6	Leukocyte immunoglobulin-like receptor subfamily B member 4	1.47799	0.516932	1.5404	0.559053	-0.0624091	0.168215	0.954113	6.17848e-12	1.03186	0.0153246	0.910331
TPT1	P13693	Translationally-controlled tumor protein	1.09661	1.62649	0.874745	1.68586	0.221868	0.507684	0.953644	6.82586e-12	0.988453	-0.209205	0.909437
ICAM4	Q14773	Intercellular adhesion molecule 4	0.432332	0.586409	0.394195	0.638461	0.0381364	0.195406	0.952625	8.44806e-12	1.03718	-0.0542116	0.907495
TIMP3	P35625	Metalloproteinase inhibitor 3	4.07507	1.17027	4.51459	1.22197	-0.439518	0.371765	0.952611	8.47296e-12	0.994695	0.461136	0.907467
NELL2	Q99435	Protein kinase C-binding protein NELL2	-0.0176909	0.366662	-0.0415409	0.401736	0.02385	0.123268	0.952598	8.49617e-12	1.04372	-0.0230766	0.907442
SPINK4	O60575	Serine protease inhibitor Kazal-type 4	-0.687495	0.76088	-0.564723	0.772213	-0.122773	0.237899	0.951948	9.70936e-12	0.966127	0.0994851	0.906204
VEGFA	P15692	Vascular endothelial growth factor A	1.8877	0.506121	1.75247	0.498547	0.135227	0.156674	0.951473	1.06918e-11	0.937235	-0.0167457	0.9053
CD6	P30203	T-cell differentiation antigen CD6	0.808873	0.444901	0.863414	0.48548	-0.0545409	0.150729	0.951219	1.1252e-11	1.03798	0.023821	0.904818
PDGFB	P01127	Platelet-derived growth factor subunit B	4.64681	0.486171	4.86169	0.45964	-0.214877	0.150026	0.951214	1.12635e-11	0.899304	0.682791	0.904808
OMD	Q99983	Osteomodulin	1.14599	0.329694	1.08465	0.349135	0.0613318	0.107912	0.951059	1.16195e-11	1.00714	-0.0695124	0.904513
SIGLEC10	Q96LC7	Sialic acid-binding Ig-like lectin 10	0.429341	0.369559	0.473059	0.369518	-0.0437182	0.11639	0.9504	1.32451e-11	0.950293	0.0650595	0.90326
SMOC2	Q9H3U7	SPARC-related modular calcium-binding protein 2	0.0957	0.409839	0.173395	0.390892	-0.0776955	0.127657	0.950259	1.36177e-11	0.906328	0.0866598	0.902993
CCL7	P80098	C-C motif chemokine 7	0.549295	0.76974	0.329605	0.826968	0.219691	0.259529	0.949666	1.52943e-11	1.02027	-0.230825	0.901865
VEGFD	O43915	Vascular endothelial growth factor D	-0.0404091	0.421942	0.0535182	0.427492	-0.0939273	0.135935	0.948864	1.78538e-11	0.961346	0.0923653	0.900343
OSCAR	Q8IYS5	Osteoclast-associated immunoglobulin-like receptor	0.157564	0.354318	0.173109	0.37702	-0.0155455	0.119394	0.948574	1.88701e-11	1.00935	0.014072	0.899792
EPO	P01588	Erythropoietin	-1.72833	0.597448	-1.6783	0.620657	-0.0500318	0.197151	0.948316	1.98153e-11	0.985155	0.0243739	0.899304
ANXA11	P50995	Annexin A11	0.425368	0.363498	0.290441	0.397121	0.134927	0.12983	0.945532	3.30994e-11	1.03299	-0.14896	0.89403
COL9A1	P20849	Collagen alpha-1(IX) chain	0.496732	0.810962	0.566473	0.771955	-0.0697409	0.264572	0.945308	3.44509e-11	0.899839	0.119494	0.893608
SLC39A5	Q6ZMH5	Zinc transporter ZIP5	0.398364	0.532359	0.481877	0.499992	-0.0835136	0.174195	0.944968	3.6602e-11	0.887516	0.128323	0.892965
CCL3	P10147	C-C motif chemokine 3	0.796559	0.455736	0.79195	0.49653	0.00460909	0.164299	0.944032	4.31616e-11	1.02854	-0.0273391	0.891196
AGRN	O00468	Agrin	0.327927	0.34287	0.319959	0.313777	0.00796818	0.114837	0.942644	5.48178e-11	0.86266	0.0370693	0.888578
DNER	Q8NFT8	Delta and Notch-like epidermal growth factor-related receptor	-0.154464	0.257345	-0.135277	0.260869	-0.0191864	0.0878796	0.942574	5.54763e-11	0.955483	0.01231	0.888445
TLR3	O15455	Toll-like receptor 3	0.290845	0.507526	0.168414	0.594788	0.122432	0.206203	0.942186	5.92472e-11	1.10418	-0.152732	0.887714
WFIKKN2	Q8TEU8	WAP, Kazal, immunoglobulin, Kunitz and NTR domain-containing protein 2	0.164059	0.329492	0.171041	0.364286	-0.00698182	0.123706	0.941295	6.8773e-11	1.0407	0.000305346	0.886037
PSPN	O60542	Persephin	-0.50035	1.42856	-0.344591	1.42988	-0.155759	0.499085	0.93903	9.94811e-11	0.939901	0.125688	0.881777
CD40LG	P29965	CD40 ligand	5.59483	0.453529	5.52069	0.409707	0.0741455	0.157139	0.938723	1.04463e-10	0.84802	0.776159	0.881201
TNF	P01375	Tumor necrosis factor	1.11891	1.08278	1.05023	1.07292	0.0686864	0.379299	0.938123	1.14872e-10	0.929576	0.0101125	0.880074
IL32	P24001	Interleukin-32	0.920682	0.43544	0.9746	0.378705	-0.0539182	0.155395	0.936542	1.46847e-10	0.814516	0.22469	0.877111
DPP10	Q8N608	Inactive dipeptidyl peptidase 10	-0.230441	0.425557	-0.210427	0.410929	-0.0200136	0.149794	0.936456	1.48801e-10	0.904266	-0.00204736	0.87695
PON3	Q15166	Serum paraoxonase/lactonase 3	0.355505	0.278974	0.390991	0.243477	-0.0354864	0.099477	0.936432	1.49358e-10	0.817277	0.100445	0.876904
CXCL10	P02778	C-X-C motif chemokine 10	0.501523	0.751812	0.625814	0.726149	-0.124291	0.265364	0.936109	1.56888e-10	0.904155	0.172359	0.876301
CD200R1	Q8TD46	Cell surface glycoprotein CD200 receptor 1	0.414986	0.336342	0.404655	0.358015	0.0103318	0.126253	0.935763	1.65358e-10	0.996062	-0.00869753	0.875653
CD70	P32970	CD70 antigen	0.240005	0.42983	0.405545	0.494508	-0.165541	0.179565	0.933993	2.15414e-10	1.07453	0.147652	0.872342
HLA-DRA	P01903	HLA class II histocompatibility antigen, DR alpha chain	1.40778	0.960391	0.806077	1.09341	0.601705	0.396701	0.933493	2.31812e-10	1.06278	-0.69009	0.871409
LTBR	P36941	Tumor necrosis factor receptor superfamily member 3	-0.0664591	0.2565	-0.0174864	0.263633	-0.0489727	0.095405	0.933075	2.46371e-10	0.959024	0.0462495	0.870628
MEPE	Q9NQ76	Matrix extracellular phosphoglycoprotein	1.47126	0.281501	1.47215	0.310584	-0.000886364	0.112168	0.932885	2.53251e-10	1.02926	-0.042169	0.870274
IL10RA	Q13651	Interleukin-10 receptor subunit alpha	0.501355	0.966798	0.327009	1.09708	0.174345	0.399407	0.9328	2.5637e-10	1.0585	-0.203676	0.870116
MLN	P12872	Promotilin	2.01594	0.917891	2.30085	0.841124	-0.284909	0.331742	0.932544	2.66005e-10	0.854551	0.578125	0.869639
KYNU	Q16719	Kynureninase	2.02575	0.505841	1.88915	0.508731	0.136595	0.186766	0.932242	2.778e-10	0.93757	-0.0101274	0.869076
CD244	Q9BZW8	Natural killer cell receptor 2B4	0.536782	0.276585	0.533859	0.250921	0.00292273	0.101389	0.930685	3.46395e-10	0.844329	0.0806387	0.866175
C1QA	P02745	Complement C1q subcomponent subunit A	0.444941	0.242613	0.428786	0.251708	0.0161545	0.0930647	0.929764	3.93755e-10	0.96462	-0.000412549	0.864461
FCAR	P24071	Immunoglobulin alpha Fc receptor	0.596191	0.54727	0.730877	0.560306	-0.134686	0.208323	0.929513	4.07643e-10	0.951654	0.16351	0.863994
CCL23	P55773	C-C motif chemokine 23	0.126882	0.394818	0.355714	0.324006	-0.228832	0.152064	0.929219	4.24429e-10	0.762559	0.258959	0.863447
CD276	Q5ZPR3	CD276 antigen	0.841864	0.346778	0.838841	0.331405	0.00302273	0.128523	0.929163	4.27677e-10	0.887972	0.0912893	0.863344
GZMA	P12544	Granzyme A	0.989464	0.420513	0.956345	0.382713	0.0331182	0.157059	0.927801	5.14446e-10	0.844401	0.120841	0.860815
CTSO	P43234	Cathepsin O	0.364414	0.30892	0.473036	0.296215	-0.108623	0.11778	0.925083	7.35925e-10	0.887036	0.149788	0.855779
TNFSF11	O14788	Tumor necrosis factor ligand superfamily member 11	0.5204	0.570627	0.437764	0.660823	0.0826364	0.254421	0.924958	7.47969e-10	1.07116	-0.119669	0.855546
SIRPB1	O00241	Signal-regulatory protein beta-1	0.248609	0.354221	0.198455	0.362235	0.0501545	0.139155	0.924793	7.63998e-10	0.945716	-0.0366592	0.855242
TNFSF12	O43508	Tumor necrosis factor ligand superfamily member 12	1.98897	0.330211	1.99804	0.358012	-0.00906818	0.137	0.923887	8.57888e-10	1.00167	0.00574689	0.853567
PROK1	P58294	Prokineticin-1	-0.924814	0.749405	-1.06599	0.84494	0.141177	0.327504	0.922511	1.02026e-09	1.04011	-0.104079	0.851027
SLAMF7	Q9NQ25	SLAM family member 7	-0.24455	0.549279	-0.196473	0.507566	-0.0480773	0.212463	0.922164	1.06531e-09	0.852134	0.0119167	0.850387
CD4	P01730	T-cell surface glycoprotein CD4	0.284064	0.309184	0.454555	0.32584	-0.170491	0.12811	0.919922	1.40178e-09	0.96948	0.179161	0.846257
LRRN1	Q6UXK5	Leucine-rich repeat neuronal protein 1	0.588027	0.404276	0.59495	0.417658	-0.00692273	0.165633	0.919292	1.51212e-09	0.949722	0.0364878	0.845097
CD83	Q01151	CD83 antigen	0.336214	0.385768	0.338664	0.403725	-0.00245	0.160033	0.918815	1.60062e-09	0.961584	0.015366	0.844221
FSTL3	O95633	Follistatin-related protein 3	0.269841	0.369453	0.25765	0.33706	0.0121909	0.146096	0.918514	1.65891e-09	0.837981	0.0315284	0.843667
CXCL6	P80162	C-X-C motif chemokine 6	1.99263	1.13636	2.61686	0.944032	-0.624227	0.463219	0.917233	1.92843e-09	0.761988	1.0985	0.841316
KLRB1	Q12918	Killer cell lectin-like receptor subfamily B member 1	0.535577	0.320987	0.592314	0.281499	-0.0567364	0.12871	0.916958	1.99109e-09	0.804153	0.161628	0.840812
PRSS8	Q16651	Prostasin	0.102364	0.604318	-0.117082	0.59424	0.219445	0.248132	0.914417	2.66269e-09	0.899168	-0.209124	0.836158
GAL	P22466	Galanin peptides	0.457945	0.818207	-0.825305	0.876342	1.28325	0.356709	0.913628	2.90862e-09	0.978543	-1.27342	0.834717
IL17D	Q8TAD2	Interleukin-17D	1.10701	0.523775	0.842359	0.477753	0.264655	0.213767	0.912925	3.1448e-09	0.832711	-0.0794628	0.833433
NCR1	O76036	Natural cytotoxicity triggering receptor 1	0.482964	0.437883	0.494632	0.395995	-0.0116682	0.179175	0.912488	3.30028e-09	0.825199	0.0960907	0.832634
PGF	P49763	Placenta growth factor	0.626209	0.274659	0.571568	0.272837	0.0546409	0.114785	0.912111	3.43952e-09	0.90606	0.00418493	0.831947
IFNG	P01579	Interferon gamma	1.56572	1.23675	1.42767	1.19581	0.138045	0.51849	0.909679	4.47292e-09	0.87957	0.050514	0.827515
CD48	P09326	CD48 antigen	0.153827	0.256062	0.136409	0.29207	0.0174182	0.122479	0.908377	5.13257e-09	1.03611	-0.0229732	0.825148
TNFSF13	O75888	Tumor necrosis factor ligand superfamily member 13	1.19313	0.346514	1.09216	0.343261	0.100968	0.147846	0.908159	5.25083e-09	0.899634	0.0187814	0.824753
TPSAB1	Q15661	Tryptase alpha/beta-1	0.225805	0.364506	0.158209	0.356075	0.0675955	0.15523	0.907447	5.6557e-09	0.886457	-0.041957	0.823459
COLEC12	Q5KU26	Collectin-12	0.524918	0.290694	0.567377	0.271539	-0.0424591	0.122444	0.907357	5.70873e-09	0.84757	0.122472	0.823296
ESM1	Q9NQ30	Endothelial cell-specific molecule 1	1.1891	0.237121	1.27008	0.251059	-0.0809818	0.107091	0.905308	7.04266e-09	0.958523	0.130302	0.819583
SPON1	Q9HCB6	Spondin-1	0.436677	0.3086	0.409241	0.338981	0.0274364	0.144255	0.904949	7.30272e-09	0.994041	-0.0248341	0.818934
CCN2	P29279	CCN family member 2	2.72292	0.317047	2.15621	0.291839	0.566714	0.135374	0.904403	7.71567e-09	0.832495	-0.110611	0.817945
IL10RB	Q08334	Interleukin-10 receptor subunit beta	0.247918	0.306145	0.221336	0.281477	0.0265818	0.13138	0.903379	8.54561e-09	0.830589	0.0154182	0.816094
ADGRE2	Q9UHX3	Adhesion G protein-coupled receptor E2	0.280127	0.226237	0.269664	0.256307	0.0104636	0.110791	0.901956	9.83117e-09	1.02184	-0.016582	0.813525
IL5RA	Q01344	Interleukin-5 receptor subunit alpha	-0.466068	0.502374	-0.40605	0.457723	-0.0600182	0.218454	0.900568	1.12479e-08	0.820525	-0.0236293	0.811023
CDON	Q4KMG0	Cell adhesion molecule-related/down-regulated by oncogenes	0.446645	0.250068	0.438777	0.283272	0.00786818	0.124558	0.898273	1.3994e-08	1.01755	-0.0157059	0.806894
LY75	O60449	Lymphocyte antigen 75	1.0629	0.37432	1.11797	0.359521	-0.0550682	0.166985	0.897214	1.545e-08	0.861741	0.202024	0.804993
B4GALT1	P15291	Beta-1,4-galactosyltransferase 1	0.112309	0.310582	0.261145	0.277976	-0.148836	0.137421	0.896788	1.60735e-08	0.802641	0.171002	0.804229
HSD11B1	P28845	Corticosteroid 11-beta-dehydrogenase isozyme 1	0.0803455	0.362967	0.118959	0.315463	-0.0386136	0.16168	0.895706	1.77574e-08	0.778478	0.0564119	0.80229
EDAR	Q9UNE0	Tumor necrosis factor receptor superfamily member EDAR	3.1211	0.561467	2.65451	0.598102	0.466591	0.26735	0.895576	1.79701e-08	0.954011	-0.323053	0.802057
IL6	P05231	Interleukin-6	-1.02599	1.01552	-0.848995	1.0049	-0.176991	0.466209	0.893563	2.15645e-08	0.884214	0.0581957	0.798455
TNFRSF13C	Q96RJ3	Tumor necrosis factor receptor superfamily member 13C	0.579141	0.542916	0.6059	0.606163	-0.0267591	0.279914	0.887036	3.80223e-08	0.990372	0.032335	0.786834
TNFSF10	P50591	Tumor necrosis factor ligand superfamily member 10	0.738391	0.263359	0.765105	0.286383	-0.0267136	0.132958	0.886322	4.0373e-08	0.963808	0.0534372	0.785566
HGF	P14210	Hepatocyte growth factor	1.37291	0.46142	1.19094	0.429839	0.181973	0.215961	0.884939	4.52937e-08	0.824371	0.05915	0.783116
NPPC	P23582	C-type natriuretic peptide	1.98223	0.449216	2.01102	0.394951	-0.0287864	0.209236	0.884919	4.53683e-08	0.778021	0.4688	0.783081
CXCL17	Q6UXB2	C-X-C motif chemokine 17	0.754218	0.681453	0.932964	0.766766	-0.178745	0.36212	0.881484	5.99857e-08	0.99184	0.1849	0.777014
SCGN	O76038	Secretagogin	0.770823	0.755469	0.752177	0.753447	0.0186455	0.368574	0.880674	6.3992e-08	0.878317	0.0751507	0.775586
ERBB3	P21860	Receptor tyrosine-protein kinase erbB-3	-0.0114636	0.215414	-0.0315227	0.20015	0.0200591	0.103631	0.878159	7.79819e-08	0.815936	-0.0221691	0.771163
MILR1	Q7Z6M3	Allergin-1	1.34575	0.519984	1.38173	0.524764	-0.0359727	0.260573	0.875627	9.47512e-08	0.883676	0.192517	0.766722
SELPLG	Q14242	P-selectin glycoprotein ligand 1	0.1289	0.300461	0.173855	0.26641	-0.0449545	0.145162	0.875618	9.48127e-08	0.776385	0.0737785	0.766707
BTN3A2	P78410	Butyrophilin subfamily 3 member A2	1.07876	0.37458	1.04565	0.357834	0.0331045	0.185504	0.87268	1.18238e-07	0.833665	0.146331	0.76157
ITGA11	Q9UKX5	Integrin alpha-11	-0.315441	0.458272	-0.325673	0.529836	0.0102318	0.258926	0.872489	1.1992e-07	1.00874	-0.00747552	0.761238
CCL26	Q9Y258	C-C motif chemokine 26	0.910232	1.04318	0.477732	1.04629	0.4325	0.528692	0.871959	1.24713e-07	0.874559	-0.31832	0.760313
CCL22	O00626	C-C motif chemokine 22	-0.171968	0.38518	0.154582	0.412672	-0.32655	0.203785	0.871746	1.26688e-07	0.933967	0.315194	0.759941
MMP10	P09238	Stromelysin-2	0.489277	0.581341	0.310855	0.511373	0.178423	0.286392	0.870284	1.41003e-07	0.765538	-0.063706	0.757394
CRLF1	O75462	Cytokine receptor-like factor 1	0.292614	0.184732	0.244659	0.230428	0.0479545	0.11478	0.86978	1.46253e-07	1.08493	-0.0728064	0.756518
SCGB3A2	Q96PL1	Secretoglobin family 3A member 2	-0.954173	0.608971	-0.545555	0.617608	-0.408618	0.313458	0.869477	1.495e-07	0.881809	0.295843	0.75599
MATN2	O00339	Matrilin-2	0.338114	0.190102	0.293127	0.203848	0.0449864	0.102852	0.865948	1.92253e-07	0.928563	-0.0208326	0.749865
SPINT2	O43291	Kunitz-type protease inhibitor 2	1.96482	0.641121	1.39145	0.694571	0.573373	0.350665	0.865139	2.03461e-07	0.937265	-0.45011	0.748465
IL1R2	P27930	Interleukin-1 receptor type 2	0.0262455	0.161509	0.0391773	0.173377	-0.0129318	0.0884432	0.862843	2.38486e-07	0.926249	0.0148675	0.744498
LGALS9	O00182	Galectin-9	0.458305	0.466305	0.266841	0.4316	0.191464	0.240558	0.859226	3.04572e-07	0.795277	-0.0976381	0.738269
TNFRSF11A	Q9Y6Q6	Tumor necrosis factor receptor superfamily member 11A	0.6478	0.319844	0.67885	0.314662	-0.03105	0.168726	0.8587	3.15409e-07	0.844789	0.131596	0.737366
SULT2A1	Q06520	Bile salt sulfotransferase	-3.15739	0.949357	-2.31812	0.841183	-0.839273	0.490409	0.856747	3.58768e-07	0.759125	0.0787374	0.734015
AGRP	O00253	Agouti-related protein	-0.358545	0.467321	-0.225886	0.423898	-0.132659	0.242585	0.856227	3.71153e-07	0.776667	0.0525841	0.733125
PTPRM	P28827	Receptor-type tyrosine-protein phosphatase mu	0.446514	0.310552	0.45985	0.315313	-0.0133364	0.169272	0.85381	4.33893e-07	0.8669	0.0727673	0.728992
FGF5	P12034	Fibroblast growth factor 5	1.53361	0.379633	1.56355	0.458755	-0.0299364	0.240406	0.852046	4.85456e-07	1.02963	-0.0154982	0.725982
PTH1R	Q03431	Parathyroid hormone/parathyroid hormone-related peptide receptor	0.75715	0.398133	0.818991	0.42108	-0.0618409	0.226731	0.84825	6.15122e-07	0.89714	0.139721	0.719528
IFNLR1	Q8IU57	Interferon lambda receptor 1	0.0250727	0.343975	0.0627909	0.340727	-0.0377182	0.188782	0.848006	6.24429e-07	0.839996	0.0417299	0.719114
IL10	P22301	Interleukin-10	0.355123	0.791011	0.141877	0.781876	0.213245	0.434221	0.847637	6.3871e-07	0.837849	-0.155662	0.718489
CNTNAP2	Q9UHC6	Contactin-associated protein-like 2	0.161732	0.41833	0.248764	0.431439	-0.0870318	0.240634	0.840061	1.00382e-06	0.866387	0.108641	0.705702
LAMA4	Q16363	Laminin subunit alpha-4	0.8614	0.234503	0.887264	0.20585	-0.0258636	0.127781	0.839381	1.0442e-06	0.73682	0.252567	0.70456
IL17A	Q16552	Interleukin-17A	0.848777	0.742971	0.799264	0.689819	0.0495136	0.414654	0.835017	1.3393e-06	0.77528	0.141224	0.697253
LY9	Q9HBG7	T-lymphocyte surface antigen Ly-9	0.440873	0.23822	0.492341	0.22208	-0.0514682	0.133202	0.834774	1.35773e-06	0.778214	0.149248	0.696847
AOC1	P19801	Amiloride-sensitive amine oxidase [copper-containing]	-0.331764	0.768147	-0.358355	0.729604	0.0265909	0.432215	0.834663	1.36621e-06	0.792782	-0.0953384	0.696662
ADAM23	O75077	Disintegrin and metalloproteinase domain-containing protein 23	0.442173	0.283157	0.3019	0.33269	0.140273	0.183918	0.833485	1.45909e-06	0.979286	-0.131114	0.694698
IL1RL2	Q9HB29	Interleukin-1 receptor-like 2	0.704391	0.337704	0.709095	0.349816	-0.00470455	0.201368	0.828998	1.86636e-06	0.858729	0.104215	0.687237
NME3	Q13232	Nucleoside diphosphate kinase 3	0.688073	0.18925	0.670873	0.218817	0.0172	0.123342	0.82687	2.09237e-06	0.956052	0.0130396	0.683713
ANGPTL2	Q9UKU9	Angiopoietin-related protein 2	0.755423	0.331399	0.812873	0.270736	-0.05745	0.187759	0.824046	2.42925e-06	0.673205	0.304318	0.679052
TGFA	P01135	Protransforming growth factor alpha	2.4886	0.777578	2.62888	0.739396	-0.140286	0.455401	0.820909	2.85891e-06	0.7806	0.686284	0.673892
IL3RA	P26951	Interleukin-3 receptor subunit alpha	0.492936	0.44448	0.547459	0.40504	-0.0545227	0.257796	0.819746	3.03449e-06	0.747006	0.179233	0.671983
CCL13	Q99616	C-C motif chemokine 13	2.24094	0.472743	2.37112	0.411113	-0.130182	0.271954	0.8195	3.07275e-06	0.712665	0.774081	0.671581
LIFR	P42702	Leukemia inhibitory factor receptor	0.283232	0.236785	0.359786	0.260087	-0.0765545	0.15141	0.818283	3.26873e-06	0.89881	0.105215	0.669587
BTN2A1	Q7KYR7	Butyrophilin subfamily 2 member A1	0.249241	0.200259	0.24625	0.176417	0.00299091	0.116493	0.815986	3.66867e-06	0.718838	0.0670863	0.665833
CXADR	P78310	Coxsackievirus and adenovirus receptor	-0.0621591	0.514731	-0.0851409	0.500814	0.0229818	0.308825	0.81539	3.77933e-06	0.793343	-0.0358274	0.66486
CLEC4G	Q6UXB4	C-type lectin domain family 4 member G	0.499236	0.263164	0.621559	0.294617	-0.122323	0.173095	0.813158	4.21975e-06	0.910346	0.167081	0.661227
CD84	Q9UIB8	SLAM family member 5	2.04216	0.169305	2.0152	0.146292	0.0269636	0.0992277	0.811924	4.48225e-06	0.701563	0.582493	0.659221
IL7	P13232	Interleukin-7	3.23285	0.597146	3.47819	0.552963	-0.245336	0.358654	0.808175	5.37008e-06	0.748378	1.05879	0.653147
CLEC4D	Q8WXI8	C-type lectin domain family 4 member D	2.41723	0.869034	2.25422	0.734304	0.163014	0.512943	0.808067	5.39793e-06	0.682789	0.60376	0.652972
SCG3	Q8WXD2	Secretogranin-3	0.259768	0.346965	0.278105	0.383673	-0.0183364	0.232729	0.801626	7.29626e-06	0.886438	0.0478362	0.642605
GALNT3	Q14435	Polypeptide N-acetylgalactosaminyltransferase 3	0.504627	0.437042	0.444495	0.457882	0.0601318	0.289327	0.791929	1.12604e-05	0.829691	0.0258108	0.627151
CRIM1	Q9NZV1	Cysteine-rich motor neuron 1 protein	0.514182	0.163397	0.595564	0.218081	-0.0813818	0.134281	0.788948	1.28092e-05	1.05298	0.0541403	0.622439
IL15	P40933	Interleukin-15	0.0242955	0.281561	-0.0734227	0.255374	0.0977182	0.18043	0.778389	1.99029e-05	0.705993	-0.0905752	0.605889
CXCL12	P48061	Stromal cell-derived factor 1	1.0425	0.481295	1.35982	0.399526	-0.317323	0.310553	0.76661	3.16731e-05	0.636368	0.696409	0.587691
IL4R	P24394	Interleukin-4 receptor subunit alpha	1.29796	0.363078	1.21857	0.302827	0.0793864	0.237617	0.759746	4.10238e-05	0.633669	0.396096	0.577214
ITGB6	P18564	Integrin beta-6	0.469655	0.439337	0.544318	0.360277	-0.0746636	0.287062	0.759437	4.14961e-05	0.622774	0.251829	0.576745
WNT9A	O14904	Protein Wnt-9a	0.749005	0.518129	0.796432	0.463878	-0.0474273	0.351854	0.748577	6.14127e-05	0.670197	0.294452	0.560368
FCRL3	Q96P31	Fc receptor-like protein 3	0.864864	0.639908	0.875518	0.693173	-0.0106545	0.476728	0.747015	6.48727e-05	0.809196	0.175674	0.558031
TNFRSF14	Q92956	Tumor necrosis factor receptor superfamily member 14	1.33103	0.232417	1.19552	0.189236	0.135514	0.156989	0.741019	7.97748e-05	0.603344	0.392448	0.549109
CKMT1A_CKMT1B	P12532	Creatine kinase U-type, mitochondrial	0.421941	0.764063	-0.129755	0.750822	0.551695	0.546913	0.739454	8.41228e-05	0.726639	-0.436353	0.546792
NTF3	P20783	Neurotrophin-3	0.22255	0.412125	0.235086	0.284804	-0.0125364	0.278612	0.738385	8.72092e-05	0.510271	0.121526	0.545212
ITM2A	O43736	Integral membrane protein 2A	2.54439	0.553852	2.4309	0.630501	0.113482	0.43955	0.731777	0.000108565	0.833049	0.311307	0.535498
OSM	P13725	Oncostatin-M	3.76954	0.86836	3.57696	0.661911	0.192577	0.592777	0.731406	0.000109887	0.557518	1.47538	0.534955
RAB37	Q96AX2	Ras-related protein Rab-37	1.23604	1.27015	0.252382	1.32183	0.983655	0.952159	0.730798	0.000112086	0.76053	-0.687661	0.534066
LSP1	P33241	Lymphocyte-specific protein 1	2.56638	0.67068	1.63761	0.715086	0.928773	0.510352	0.730514	0.000113126	0.778882	-0.3613	0.533651
ITGA6	P23229	Integrin alpha-6	-0.268073	0.331964	-0.244118	0.36522	-0.0239545	0.260177	0.725395	0.000133364	0.798065	-0.0301787	0.526197
PAPPA	Q13219	Pappalysin-1	0.140595	0.407471	0.0835182	0.375153	0.0570773	0.294569	0.719599	0.000159993	0.662525	-0.00962979	0.517822
CXCL8	P10145	Interleukin-8	1.39731	0.492466	1.5915	0.462776	-0.194186	0.362645	0.713407	0.000193413	0.670396	0.654746	0.508949
PLAUR	Q03405	Urokinase plasminogen activator surface receptor	1.17371	0.472142	0.939382	0.388701	0.234327	0.336944	0.709657	0.000216457	0.584241	0.253653	0.503612
JCHAIN	P01591	Immunoglobulin J chain	0.953664	0.769211	0.67365	0.684955	0.280014	0.561309	0.707741	0.00022912	0.630218	0.0726344	0.500897
LTA	P01374	Lymphotoxin-alpha	0.172509	0.189032	0.166723	0.162811	0.00578636	0.137106	0.705772	0.000242795	0.607871	0.0618595	0.498113
TGFB1	P01137	Transforming growth factor beta-1 proprotein	1.97256	0.361893	1.85275	0.234715	0.119805	0.257413	0.705167	0.000247129	0.457354	0.950596	0.497261
NCF2	P19878	Neutrophil cytosol factor 2	3.10137	0.958536	1.63196	0.84646	1.46941	0.720906	0.687474	0.000407429	0.607091	-0.250858	0.47262
PCDH1	Q08174	Protocadherin-1	0.278232	0.0963721	0.296364	0.140313	-0.0181318	0.102165	0.685446	0.000430523	0.997974	0.0186956	0.469836
IL18	Q14116	Interleukin-18	0.391441	0.568251	-0.0845591	0.530541	0.476	0.439883	0.681447	0.000479385	0.636224	-0.333603	0.464369
CSF3	P09919	Granulocyte colony-stimulating factor	-0.303473	0.407034	-0.256205	0.466709	-0.0472682	0.35732	0.67332	0.000593487	0.772035	-0.0219129	0.45336
DAG1	Q14118	Dystroglycan	1.71424	0.306433	1.35611	0.224136	0.358127	0.228578	0.668947	0.000664003	0.489293	0.517347	0.44749
CD40	P25942	Tumor necrosis factor receptor superfamily member 5	1.21219	0.353514	0.941332	0.375212	0.270859	0.298656	0.66555	0.000723604	0.7064	0.08504	0.442957
EGF	P01133	Pro-epidermal growth factor	5.80837	0.415159	5.39795	0.295535	0.410418	0.313038	0.658978	0.000851977	0.4691	2.67324	0.434253
BSG	P35613	Basigin	0.208545	0.22895	0.0746591	0.192905	0.133886	0.178659	0.653351	0.000976887	0.55049	-0.040143	0.426868
IL20RA	Q9UHF4	Interleukin-20 receptor subunit alpha	0.0904864	0.599739	0.0293273	0.530644	0.0611591	0.486655	0.635411	0.00148457	0.562206	-0.0215447	0.403748
CD58	P19256	Lymphocyte function-associated antigen 3	0.143955	0.10994	0.148914	0.154979	-0.00495909	0.120748	0.631665	0.00161492	0.890439	0.0207309	0.399001
CD200	P41217	OX-2 membrane glycoprotein	0.308555	0.194871	0.448755	0.199693	-0.1402	0.169579	0.630806	0.00164613	0.646414	0.249301	0.397917
CTSC	P53634	Dipeptidyl peptidase 1	1.6997	0.573795	1.19313	0.488575	0.506573	0.463013	0.630596	0.00165384	0.53694	0.280492	0.397652
PLXNA4	Q9HCM2	Plexin-A4	2.32025	0.501111	2.34205	0.544142	-0.0218	0.454766	0.624168	0.00190508	0.677766	0.769463	0.389586
IFNGR1	P15260	Interferon gamma receptor 1	0.409382	0.13581	0.404368	0.143326	0.00501364	0.122524	0.615837	0.00227812	0.649916	0.138304	0.379255
NCLN	Q969V3	Nicalin	1.4101	0.720773	0.433455	0.857357	0.97665	0.706888	0.610788	0.00253283	0.72653	-0.591029	0.373062
SERPINB8	P50452	Serpin B8	3.93896	1.40789	0.350955	0.531463	3.588	1.16996	0.5986	0.00324817	0.225965	-0.539111	0.358322
RAB6A	P20340	Ras-related protein Rab-6A	-0.457545	0.763889	-1.2243	0.725683	0.766759	0.671653	0.59442	0.00352953	0.56469	-0.965933	0.353336
PRKAB1	Q9Y478	5'-AMP-activated protein kinase subunit beta-1	2.93924	0.971271	1.48054	0.991853	1.4587	0.894284	0.585139	0.00422805	0.597539	-0.275771	0.342387
F2R	P25116	Proteinase-activated receptor 1	-1.22741	0.251761	-1.50276	0.253035	0.27535	0.230603	0.582635	0.00443507	0.585584	-0.78401	0.339464
BACH1	O14867	Transcription regulator protein BACH1	2.97047	0.744086	1.05564	0.580568	1.91483	0.624575	0.579442	0.00471132	0.452106	-0.287331	0.335753
PRELP	P51888	Prolargin	0.933718	0.24803	0.791523	0.201737	0.142195	0.211151	0.575897	0.00503473	0.468409	0.35416	0.331657
MANF	P55145	Mesencephalic astrocyte-derived neurotrophic factor	4.41733	1.02045	2.45342	0.614024	1.96391	0.834978	0.575468	0.00507505	0.34627	0.923831	0.331164
CRELD2	Q6UXH1	Protein disulfide isomerase CRELD2	0.671573	0.317725	0.372232	0.335147	0.299341	0.305013	0.564589	0.00619228	0.595547	-0.0277214	0.31876
MVK	Q03426	Mevalonate kinase	3.25152	0.708045	1.79197	0.850352	1.45955	0.741858	0.55978	0.00674738	0.672287	-0.393981	0.313353
MPIG6B	O95866	Megakaryocyte and platelet inhibitory receptor G6b	4.88522	0.387848	4.35685	0.328208	0.528373	0.344348	0.54822	0.00825204	0.463918	2.09051	0.300545
FKBP1B	P68106	Peptidyl-prolyl cis-trans isomerase FKBP1B	4.15022	1.03704	1.96432	1.18933	2.1859	1.06747	0.547463	0.00835942	0.627858	-0.641432	0.299716
EGLN1	Q9GZT9	Egl nine homolog 1	3.46397	0.948085	1.82669	0.864612	1.63729	0.86547	0.547366	0.00837334	0.499174	0.0975621	0.299609
PSIP1	O75475	PC4 and SFRS1-interacting protein	1.06371	0.921741	-0.53025	0.561386	1.59396	0.791395	0.520293	0.0130534	0.316884	-0.867323	0.270705
PADI2	Q9Y2J8	Protein-arginine deiminase type-2	0.261886	0.799985	-0.294264	0.821754	0.55615	0.804094	0.508593	0.0156473	0.522432	-0.431082	0.258667
LAP3	P28838	Cytosol aminopeptidase	0.535327	0.843453	-0.485273	1.27644	1.0206	1.11833	0.506236	0.0162172	0.766109	-0.895392	0.256275
SH2D1A	O60880	SH2 domain-containing protein 1A	1.41184	1.05539	0.3693	0.582012	1.04254	0.912967	0.503935	0.0167897	0.277902	-0.0230534	0.25395
CASP2	P42575	Caspase-2	1.38701	0.754462	0.178918	0.666177	1.2081	0.71269	0.50246	0.0171653	0.443663	-0.436449	0.252466
NBN	O60934	Nibrin	2.17965	1.04631	0.823141	0.91225	1.35651	0.986976	0.499135	0.0180366	0.435182	-0.125406	0.249136
TRIM21	P19474	E3 ubiquitin-protein ligase TRIM21	3.73897	1.80814	1.4107	1.1456	2.32828	1.58741	0.497705	0.0184223	0.315333	0.231673	0.24771
KRT19	P08727	Keratin, type I cytoskeletal 19	0.9302	0.799803	0.756809	0.708829	0.173391	0.762396	0.494666	0.0192638	0.438399	0.34901	0.244694
HCLS1	P14317	Hematopoietic lineage cell-specific protein	2.33618	0.876297	0.824064	0.812457	1.51212	0.853069	0.491785	0.02009	0.455957	-0.241136	0.241852
SLAMF1	Q13291	Signaling lymphocytic activation molecule	0.42705	0.423204	0.35535	0.547611	0.0717	0.507953	0.476725	0.0248843	0.616866	0.0919175	0.227266
MGMT	P16455	Methylated-DNA--protein-cysteine methyltransferase	2.1655	1.49849	-0.297873	0.890947	2.46338	1.3678	0.437576	0.0416891	0.260166	-0.861264	0.191473
FOXO1	Q12778	Forkhead box protein O1	2.17782	0.809609	0.0692727	0.642754	2.10855	0.787263	0.431238	0.0450898	0.342363	-0.676333	0.185967
SRPK2	P78362	SRSF protein kinase 2	1.98908	0.801135	0.536168	0.473662	1.45291	0.738892	0.421924	0.0504751	0.249458	0.0399765	0.17802
PTX3	P26022	Pentraxin-related protein PTX3	1.00012	0.581704	0.602027	0.391282	0.398091	0.548102	0.41972	0.051819	0.282324	0.31967	0.176165
SKAP2	O75563	Src kinase-associated phosphoprotein 2	4.0924	0.591152	3.48724	0.515919	0.605159	0.599967	0.419154	0.0521685	0.36581	1.9902	0.17569
TNFAIP8	O95379	Tumor necrosis factor alpha-induced protein 8	0.384368	0.564591	0.167077	0.555776	0.217291	0.605616	0.415697	0.0543433	0.409206	0.00979132	0.172804
TANK	Q92844	TRAF family member-associated NF-kappa-B activator	1.96853	0.813569	0.832218	0.586654	1.13631	0.781529	0.414084	0.0553815	0.298591	0.244434	0.171465
TRIM5	Q9C035	Tripartite motif-containing protein 5	2.49327	0.874714	0.761327	0.484252	1.73195	0.807425	0.410417	0.0577987	0.227211	0.194827	0.168442
IL1RN	P18510	Interleukin-1 receptor antagonist protein	3.77964	1.37387	0.223886	0.407227	3.55575	1.26401	0.407195	0.0599885	0.120696	-0.2323	0.165807
MYO9B	Q13459	Unconventional myosin-IXb	2.12901	0.780594	0.901377	0.44587	1.22763	0.726727	0.40224	0.0634786	0.229757	0.412223	0.161797
PDLIM7	Q9NR12	PDZ and LIM domain protein 7	4.68333	1.23463	2.04839	0.922793	2.63494	1.22426	0.384901	0.0769203	0.287686	0.701064	0.148149
MAP2K6	P52564	Dual specificity mitogen-activated protein kinase kinase 6	4.74671	0.92177	2.70686	0.874167	2.03985	0.997416	0.384093	0.0775953	0.364257	0.977835	0.147528
IL2	P60568	Interleukin-2	0.221336	0.57478	0.106555	0.518026	0.114782	0.610865	0.378783	0.0821409	0.341382	0.0309943	0.143477
CKAP4	Q07065	Cytoskeleton-associated protein 4	1.26628	0.723566	0.297564	0.241765	0.968718	0.670646	0.377948	0.082873	0.126284	0.137653	0.142845
LY6D	Q14210	Lymphocyte antigen 6D	1.80217	1.13422	-0.0216636	0.346396	1.82383	1.05485	0.373833	0.0865551	0.11417	-0.227417	0.139751
NFATC1	O95644	Nuclear factor of activated T-cells, cytoplasmic 1	3.26723	0.756856	1.08647	0.601598	2.18076	0.774429	0.367883	0.0920917	0.292417	0.131075	0.135338
IL22RA1	Q8N6P7	Interleukin-22 receptor subunit alpha-1	0.623477	0.572734	0.200114	0.425229	0.423364	0.581849	0.34962	0.110723	0.259578	0.0382729	0.122234
SAMD9L	Q8IVG5	Sterile alpha motif domain-containing protein 9-like	2.31098	0.686349	0.637614	0.607133	1.67337	0.740898	0.348874	0.111539	0.308609	-0.075575	0.121713
IL16	Q14005	Pro-interleukin-16	0.75735	0.579175	0.339159	0.340148	0.418191	0.561855	0.343807	0.117193	0.201917	0.186237	0.118203
MAPK9	P45984	Mitogen-activated protein kinase 9	0.675164	0.761199	-0.271836	0.488934	0.947	0.770434	0.302157	0.171715	0.194082	-0.402874	0.0912989
SPRY2	O43597	Protein sprouty homolog 2	0.139623	0.711876	-0.937686	0.513463	1.07731	0.742817	0.299072	0.17635	0.215715	-0.967805	0.0894443
IKBKG	Q9Y6K9	NF-kappa-B essential modulator	3.37429	0.733318	1.18164	0.675644	2.19265	0.836192	0.297736	0.178385	0.274319	0.256007	0.0886466
PPP1R9B	Q96SB3	Neurabin-2	3.69917	0.817111	0.854677	0.655719	2.8445	0.893099	0.279969	0.20697	0.224671	0.0235797	0.0783827
CCL28	Q9NRJ3	C-C motif chemokine 28	2.9082	0.779283	0.900655	0.992559	2.00754	1.07752	0.278873	0.208828	0.355196	-0.132326	0.0777704
PTPN6	P29350	Tyrosine-protein phosphatase non-receptor type 6	3.22953	1.0174	0.562705	0.651601	2.66683	1.05278	0.264987	0.233339	0.169712	0.0146133	0.0702184
DNAJA2	O60884	DnaJ homolog subfamily A member 2	3.66001	0.764469	1.7742	0.720527	1.88581	0.908662	0.252264	0.257384	0.237764	0.903976	0.0636373
AMBN	Q9NP70	Ameloblastin	-0.00116818	0.326917	0.00666818	0.259646	-0.00783636	0.363291	0.24923	0.263345	0.197945	0.00689942	0.0621156
JUN	P05412	Transcription factor AP-1	0.769905	0.598175	0.370727	0.568963	0.399177	0.728774	0.220985	0.323007	0.210193	0.208899	0.0488343
LAT	O43561	Linker for activation of T-cells family member 1	3.63177	0.620343	2.68156	0.308411	0.950205	0.62984	0.217552	0.330771	0.108159	2.28876	0.0473289
STX8	Q9UNK0	Syntaxin-8	2.96724	0.717073	1.22451	0.53826	1.74273	0.801835	0.208536	0.351688	0.156534	0.760034	0.0434872
AXIN1	O15169	Axin-1	3.51964	0.643362	1.19395	0.50119	2.32569	0.731949	0.200587	0.370754	0.15626	0.643966	0.040235
ENAH	Q8N8S7	Protein enabled homolog	2.50691	0.559461	1.27336	0.376468	1.23355	0.609938	0.196328	0.381207	0.132112	0.942172	0.0385447
DBNL	Q9UJU6	Drebrin-like protein	4.26977	0.858951	2.20897	0.702658	2.0608	1.00009	0.191649	0.392883	0.156777	1.53957	0.0367292
CLIP2	Q9UDT6	CAP-Gly domain-containing linker protein 2	3.24147	0.996624	-0.206191	0.542662	3.44766	1.04194	0.186841	0.405084	0.101735	-0.535962	0.0349095
CDSN	Q15517	Corneodesmosin	2.56862	0.550381	0.847445	0.454483	1.72117	0.663027	0.139659	0.535341	0.115325	0.551219	0.0195047
BANK1	Q8NDB2	B-cell scaffold protein with ankyrin repeats	5.14396	0.842518	1.84626	0.710188	3.2977	1.02956	0.128858	0.567656	0.108619	1.28753	0.0166043
IL1B	P01584	Interleukin-1 beta	9.08677	2.06076	0.164045	1.15404	8.92273	2.22988	0.127445	0.571945	0.07137	-0.484478	0.0162422
PIK3AP1	Q6ZUJ8	Phosphoinositide 3-kinase adapter protein 1	4.08852	1.22838	1.85636	1.16119	2.23216	1.59	0.1154	0.609076	0.109088	1.41035	0.0133172
IDS	P22304	Iduronate 2-sulfatase	0.274205	0.187373	0.126486	0.0628092	0.147718	0.190641	0.115123	0.609942	0.0385903	0.115905	0.0132533
ATP5IF1	Q9UII2	ATPase inhibitor, mitochondrial	2.36683	1.36068	0.542509	0.66624	1.82432	1.44991	0.106494	0.637148	0.0521436	0.419094	0.011341
IL12RB1	P42701	Interleukin-12 receptor subunit beta-1	0.520955	0.373616	0.541209	0.394916	-0.0202545	0.515372	0.101459	0.653239	0.107243	0.485341	0.0102939
IRAK4	Q9NWZ3	Interleukin-1 receptor-associated kinase 4	3.95464	1.32529	1.04392	0.960153	2.91072	1.55879	0.0976251	0.66559	0.0707279	0.764215	0.00953066
PRDX5	P30044	Peroxiredoxin-5, mitochondrial	3.85254	0.544544	2.20551	0.667851	1.64703	0.83214	0.0688756	0.760702	0.0844719	1.88008	0.00474385
SHMT1	P34896	Serine hydroxymethyltransferase, cytosolic	2.86496	0.901753	0.813341	0.915297	2.05162	1.24618	0.0593432	0.793069	0.0602345	0.640772	0.00352162
HSPA1A	P0DMV8	Heat shock 70 kDa protein 1A	1.59258	1.08103	0.0162864	0.382744	1.57629	1.12818	0.0511675	0.821096	0.0181161	-0.0125649	0.00261811
DFFA	O00273	DNA fragmentation factor subunit alpha	3.2294	1.24569	0.978105	0.61278	2.25129	1.36654	0.0391856	0.862546	0.0192762	0.915854	0.00153551
METAP1D	Q6UB28	Methionine aminopeptidase 1D, mitochondrial	3.11747	1.11314	0.139195	0.423571	2.97828	1.17765	0.0335444	0.882189	0.0127643	0.0994032	0.00112523
HEXIM1	O94992	Protein HEXIM1	2.60562	1.02119	0.173073	0.580509	2.43255	1.16143	0.0260708	0.908315	0.0148202	0.134457	0.000679685
PLA2G4A	P47712	Cytosolic phospholipase A2	2.45714	0.803874	0.630755	0.239454	1.82639	0.835446	0.0145018	0.948929	0.00431973	0.62014	0.000210303
ARHGEF12	Q9NZN5	Rho guanine nucleotide exchange factor 12	3.9697	0.784532	1.59629	0.715716	2.37342	1.05862	0.00628759	0.977846	0.00573606	1.57352	3.95338e-05
FIS1	Q9Y3D6	Mitochondrial fission 1 protein	2.00978	0.631703	0.314986	0.362057	1.69479	0.730467	-0.00753822	0.97344	-0.00432049	0.32367	5.68248e-05
HPCAL1	P37235	Hippocalcin-like protein 1	2.21263	0.825806	0.705559	0.282288	1.50707	0.876708	-0.0149592	0.94732	-0.00511355	0.716873	0.000223777
IRAK1	P51617	Interleukin-1 receptor-associated kinase 1	3.32796	0.941517	1.3653	0.665458	1.96266	1.16466	-0.0216578	0.923787	-0.0153076	1.41624	0.00046906
FABP9	Q0Z7S8	Fatty acid-binding protein 9	1.26761	1.35326	0.216645	0.638345	1.05097	1.52486	-0.0500075	0.825091	-0.0235889	0.246547	0.00250075
NCK2	O43639	Cytoplasmic protein NCK2	1.92939	0.862152	-0.101473	0.157139	2.03086	0.885072	-0.0566645	0.802226	-0.0103279	-0.0815462	0.00321087
ALDH3A1	P30838	Aldehyde dehydrogenase, dimeric NADP-preferring	4.92483	1.16119	-0.0843773	0.756214	5.0092	1.42378	-0.0608824	0.787819	-0.039649	0.110887	0.00370667
GOPC	Q9HD26	Golgi-associated PDZ and coiled-coil motif-containing protein	3.3489	0.947096	-0.109223	0.88646	3.45813	1.34767	-0.0794573	0.725221	-0.0743702	0.139836	0.00631346
SCRN1	Q12765	Secernin-1	2.26588	1.40908	-0.262773	0.682975	2.52865	1.61565	-0.0822781	0.715851	-0.0398799	-0.17241	0.00676968
DECR1	Q16698	2,4-dienoyl-CoA reductase, mitochondrial	4.46467	0.977556	1.45472	0.702834	3.00995	1.25269	-0.0870757	0.700005	-0.0626048	1.73423	0.00758217
BCR	P11274	Breakpoint cluster region protein	3.02914	0.756031	0.509818	0.36842	2.51932	0.871948	-0.095099	0.673775	-0.0463425	0.650196	0.00904383
DNPH1	O43598	2'-deoxynucleoside 5'-phosphate N-hydrolase 1	3.89934	1.09758	1.05669	1.06278	2.84265	1.61426	-0.116439	0.605833	-0.112748	1.49633	0.0135581
ADA	P00813	Adenosine deaminase	1.09287	0.661533	0.261295	0.345474	0.831573	0.783479	-0.124399	0.581241	-0.0649652	0.332294	0.0154751
NUB1	Q9Y5A7	NEDD8 ultimate buster 1	2.24603	0.905679	0.189182	0.665085	2.05685	1.19375	-0.134847	0.549631	-0.099025	0.411595	0.0181838
TRAF2	Q12933	TNF receptor-associated factor 2	4.03423	0.961527	1.57335	0.867316	2.46088	1.38158	-0.139098	0.536999	-0.125469	2.07952	0.0193483
ICA1	Q05084	Islet cell autoantigen 1	2.57012	0.861368	0.849559	0.488437	1.72056	1.04889	-0.142185	0.527911	-0.0806258	1.05678	0.0202166
LHPP	Q9H008	Phospholysine phosphohistidine inorganic pyrophosphate phosphatase	4.14056	1.44513	1.03466	0.962807	3.1059	1.84716	-0.142525	0.526915	-0.0949565	1.42783	0.0203134
EIF4G1	Q04637	Eukaryotic translation initiation factor 4 gamma 1	3.32477	1.28764	0.0260591	0.922138	3.29871	1.71033	-0.175547	0.434553	-0.125717	0.44404	0.0308168
CRKL	P46109	Crk-like protein	4.48825	1.11802	1.77209	0.712203	2.71616	1.42856	-0.178079	0.42785	-0.11344	2.28124	0.0317121
GLOD4	Q9HC38	Glyoxalase domain-containing protein 4	2.51046	0.693793	0.667064	0.624117	1.8434	1.02041	-0.196715	0.38025	-0.17696	1.11131	0.0386969
PSMG3	Q9BT73	Proteasome assembly chaperone 3	6.17894	1.18292	2.92529	1.22683	3.25365	1.87993	-0.216963	0.332114	-0.225016	4.31565	0.0470731
NUDC	Q9Y266	Nuclear migration protein nudC	0.3636	0.707785	-1.04516	0.39098	1.40876	0.884797	-0.233153	0.296378	-0.128794	-0.99833	0.0543605
GMPR	P36959	GMP reductase 1	4.22867	0.900282	1.37179	1.20033	2.85688	1.66338	-0.238538	0.285042	-0.318038	2.71667	0.0569003
PKLR	P30613	Pyruvate kinase PKLR	4.74872	1.31969	1.82435	1.10063	2.92437	1.93001	-0.265743	0.231959	-0.221631	2.87681	0.0706192
RABGAP1L	Q5R372	Rab GTPase-activating protein 1-like	3.631	1.61852	1.07743	0.887939	2.55357	2.04502	-0.269317	0.225504	-0.147751	1.61391	0.0725315
NT5C3A	Q9H0P0	Cytosolic 5'-nucleotidase 3A	4.92694	1.35318	1.62524	1.10806	3.3017	1.97811	-0.284786	0.198936	-0.233198	2.77419	0.0811029

## Sheet: Figure S1
Capillary mean protein concentration - LOD	Correlation < 0.6	Correlation ≥ 0.6	Grand Total
0-1	2	3	5
1-2	8	8	16
2-3	13	14	27
3-4	6	16	22
4-5	18	22	40
5-6	13	27	40
6-7	15	30	45
7-8	7	34	41
8-9	10	43	53
9-10	3	23	26
≥10	2	10	12
Overall	97	230	327
